# Supplementary material for: Atomic Defect Induced Saturable Absorption of Hexagonal Boron Nitride in Near Infrared Band for Ultrafast Lasing Applications
Source: Nanomaterials (Basel). 2021 Nov 26;11(12):3203. doi: 10.3390/nano11123203 (PMC8707294; doi:10.3390/nano11123203)
Supplement: Supplementary file 1 [file nanomaterials-11-03203-s001.zip]

Archive with 1 entries (1 files):
- nanomaterials-1448884-supplementary.pdf
